# Supplementary material for: Mechanistic Exploration of N,N′-Disubstituted Diamines as Promising Chagas Disease Treatments
Source: Pharmaceuticals (Basel). 2026 Jan 9;19(1):119. doi: 10.3390/ph19010119 (PMC12845068; doi:10.3390/ph19010119)
Supplement: Supplementary file 1 [file pharmaceuticals-19-00119-s001.zip]

Archive with 1 entries (1 files):
- pharmaceuticals-3929252-supplementary.pdf
